# Supplementary material for: Furuncular myiasis by Cordylobia anthropophaga in three Italian children: First case series and implications for non-endemic regions
Source: PLoS Negl Trop Dis. 2026 May 11;20(5):e0013535. doi: 10.1371/journal.pntd.0013535 (PMC13178967; doi:10.1371/journal.pntd.0013535)
Supplement: S1 Dataset — (XLSX) [file pntd.0013535.s001.xlsx]

## Sheet: S1 Data
Patient_ID	Age_years	Sex	Residence_country	Travel_country	Travel_return_period	Lesion_sites	N_lesions	Fever	Other_key_signs	Lymphadenopathy	Edema	WBC_per_uL	Neutrophils_abs_per_uL	Neutrophils_pct	Lymphocytes_abs_per_uL	Lymphocytes_pct	Eosinophils_abs_per_uL	Eosinophils_pct	Hb_g_dL	CRP_mg_dL	LDH_U_L	AST_U_L	Blood_tests_performed	Dermoscopy_performed	Dermoscopy_findings	Extraction_method	Larva_length_mm	Larva_width_mm	Antibiotic	Steroids	Outcome_followup_days	Outcome	Larva_ID_method	Larva_species	Larva_stage_notes
P1	2	M	Italy (returned from Senegal)	Senegal	2024-04-01	Back	2	No	No vomiting	No	No	9950	3670	36.9	4210	42.3	840	8.4	12.6	0.08	322	NA	Yes	Yes	Yellowish color, black dots, vascular pattern, bird's feet sign	Surgical removal in deep sedation	10	4	Amoxicillin-clavulanic acid (50 mg/kg b.i.d. for 7 days)	No	NA	Discharged, oral therapy 7 days	Morphological (Parasitology/Entomology lab)	Cordylobia anthropophaga	Spines compatible with late 2nd stage; size/spiracles compatible with 3rd stage
P2	7	F	Italy	Kenya	2025-02-01	Back + scalp	2	No	Periorbital swelling	Yes (latero-cervical + inguinal)	Yes (nasal bridge/upper eyelids)	7610	4550	59.8	2110	27.7	NA	NA	12.7	0.24	263	35	Yes	No	NA	Spontaneous emergence + specimen presented (other larva damaged)	12	NA	Amoxicillin-clavulanic acid (50 mg/kg b.i.d.)	Betamethasone (2 mg b.i.d. for 3 days)	NA	Stable	Morphological (one larva)	Cordylobia anthropophaga	3rd stage larva
P3	1	M	Italy	Senegal	2025-04-01	Left scapular region (back)	1	Yes (day 4, resolved spontaneously)	Parents also reported similar lesions	No	No	NA	NA	NA	NA	NA	NA	NA	NA	NA	NA	NA	NA	No	No	Occlusive petroleum jelly then non-invasive extraction	10	4	topical gentamicin cream + Amoxicillin-clavulanic acid (7 days)	No	No	Healed, no re-infestation or secondary infection	Morphological (Parasitology/Entomology lab)	Cordylobia anthropophaga	Maggot ~7.5–8.0 mm reported in morphology section; extracted larva ~1 cm
